# Supplementary material for: The RAL Small G Proteins Are Clinically Relevant Targets in Triple Negative Breast Cancer
Source: Cancers (Basel). 2024 Aug 31;16(17):3043. doi: 10.3390/cancers16173043 (PMC11394424; doi:10.3390/cancers16173043)
Supplement: Supplementary file 1 [file cancers-16-03043-s001.zip]

Archive with 2 entries (2 files):
- File S1.pdf
- Supplementary Tables.pdf
